# Supplementary material for: Design, Synthesis, In Silico Docking, Multitarget Bioevaluation and Molecular Dynamic Simulation of Novel Pyrazolo[3,4-d]Pyrimidinone Derivatives as Potential In Vitro and In Vivo Anti-Inflammatory Agents
Source: Pharmaceuticals (Basel). 2025 Sep 4;18(9):1326. doi: 10.3390/ph18091326 (PMC12472512; doi:10.3390/ph18091326)
Supplement: Supplementary file 1 [file pharmaceuticals-18-01326-s001.zip]

Archive with 1 entries (1 files):
- pharmaceuticals-3826339-supplementary.pdf
